# Supplementary material for: A general method for parameter estimation in light-response models
Source: Sci Rep. 2016 Jun 13;6:27905. doi: 10.1038/srep27905 (PMC4904205; doi:10.1038/srep27905)
Supplement: Supplementary Dataset [file srep27905-s2.xls]

## Sheet: Sheet1
Species	Irradiance	P(I)
1a	1	-1.94
1a	24	-0.102
1a	50	0.586
1a	75	1.62
1a	99	3.2
1a	151	5.04
1a	199	7.76
1a	400	13.4
1a	799	19.8
1a	1200	23
1a	1600	24.1
1a	2000	25.5
1b	2	-1.83
1b	25	0.19
1b	51	0.524
1b	76	1.86
1b	100	3.31
1b	149	4.58
1b	200	6.22
1b	401	10.2
1b	800	13.4
1b	1599	14.9
1b	1199	14.9
1b	1999	15
2a	0	-4.03
2a	146	0.69
2a	199	1.41
2a	301	2.62
2a	498	4.16
2a	698	4.91
2a	1004	5.79
2a	1204	6.24
2a	1507	6.1
2a	2007	5.49
2a	2404	5.1
2b	0	-4.11
2b	152	0.07
2b	199	0.68
2b	299	1.19
2b	499	1.86
2b	998	3.2
2b	701	2.42
2b	1201	3.22
2b	1498	3.19
2b	2004	2.52
2b	2407	1.95
3a	0	-2.38
3a	24	-0.522
3a	49	0.5
3a	75	1.59
3a	101	2.23
3a	150	2.93
3a	200	3.64
3a	400	5.21
3a	799	6.89
3a	1200	7.44
3a	1600	8.12
3b	0	-2
3b	26	-0.81
3b	50	0.478
3b	75	1.05
3b	100	1.83
3b	149	2.49
3b	199	3.18
3b	401	5.4
3b	799	7.01
3b	1199	7.58
3b	1599	8.11
4a	0	-2.28
4a	25	0.481
4a	50	0.835
4a	76	1.81
4a	100	3.63
4a	150	5.08
4a	201	5.45
4a	401	7.2
4a	801	8.72
4a	1201	9.55
4a	1599	10.5
4a	2000	11.6
4b	1	-1.19
4b	24	-0.905
4b	49	0.538
4b	75	1.99
4b	100	3.04
4b	149	4.66
4b	200	6.39
4b	401	8.09
4b	800	11.1
4b	1199	12.4
4b	1599	13.3
5a	0	0.76
5a	94	2.08
5a	140	3.25
5a	189	4.49
5a	249	5.37
5a	335	6.17
5a	436	6.74
5a	522	7.14
5a	645	7.35
5a	813	7.31
5a	977	7.4
5b	0	-1.43
5b	20	1.07
5b	47	3.57
5b	102	6.08
5b	150	7.96
5b	213	9.21
5b	303	10.6
5b	406	11.6
5b	504	12.3
5b	630	12.8
5b	803	13.1
5b	976	13.1
6a	0	-0.09
6a	37	0.84
6a	88	1.77
6a	193	2.16
6a	285	2.54
6a	393	2.54
6a	597	2.73
6a	892	2.71
6a	1390	2.79
6b	0	-0.48
6b	34	1.43
6b	95	2.85
6b	190	4.21
6b	285	4.8
6b	390	5.04
6b	597	5.18
6b	888	5.26
6b	1390	5.24
7a	0	-1.09
7a	25	0.18
7a	51	1.21
7a	301	6.96
7a	701	9.11
7a	1000	9.73
7a	1500	9.95
7b	3	-1.4
7b	28	-0.03
7b	48	1.42
7b	304	7.41
7b	701	10.4
7b	1000	11.6
7b	1500	11.6
8a	0	-0.48
8a	41	1.6
8a	96	3.09
8a	197	4.72
8a	398	6.2
8a	596	7.12
8a	796	7.78
8a	1000	8.22
8a	1190	8.67
8a	1390	8.88
8a	1600	8.88
8a	1800	8.61
8a	2000	8.88
8b	1	-1.19
8b	56	1.86
8b	103	2.99
8b	202	4.52
8b	404	5.32
8b	604	7.12
8b	794	8.12
8b	1000	9.18
8b	1199	9.53
8b	1395	9.53
8b	1594	9.82
8b	1797	10.2
8b	2000	10.46
9a	3	-2.57
9a	22	-1.09
9a	80	1.13
9a	152	2.2
9a	300	3.18
9a	503	3.45
9a	701	3.32
9a	1000	3.09
9b	0	-1.89
9b	22	-0.38
9b	83	2.2
9b	152	3.73
9b	303	5.16
9b	501	5.88
9b	704	6.05
9b	1008	6.13
10a	2	-1.85
10a	26	-0.253
10a	51	1.13
10a	75	2.42
10a	101	3.3
10a	150	5.06
10a	200	6.72
10a	401	12.2
10a	799	16.4
10a	1200	19.3
10a	1999	20.1
10a	1599	20.1
10b	2	-2.41
10b	24	-0.593
10b	51	0.458
10b	76	1.25
10b	100	2.78
10b	150	4.32
10b	200	7.84
10b	401	13.3
10b	799	17.9
10b	1201	19.8
10b	1998	21.6
10b	1599	22.7
11a	1	-0.51
11a	25	1.32
11a	51	1.8
11a	75	2.68
11a	100	3.77
11a	149	5.04
11a	200	5.98
11a	400	8.15
11a	1200	8.51
11a	1599	8.53
11a	800	9.49
11b	1	-0.414
11b	24	0.323
11b	50	1.33
11b	75	1.75
11b	99	2.25
11b	149	3.77
11b	200	4.45
11b	1599	4.67
11b	1199	6.07
11b	401	6.19
11b	800	6.26
12a	1	-0.669
12a	25	0.726
12a	50	1.72
12a	76	2.23
12a	100	3.74
12a	149	5.93
12a	201	6.83
12a	401	10.1
12a	800	13.3
12a	1200	14.4
12a	1601	14.6
12a	1999	16.5
12b	1	-1.34
12b	25	0.512
12b	51	1.42
12b	75	3.19
12b	100	4.37
12b	150	5.59
12b	199	7.61
12b	401	12.2
12b	800	16.5
12b	1200	18.6
12b	1600	19.9
12b	1999	20
13a	74	0.7
13a	149	5.7
13a	307	14.6
13a	475	21.5
13a	703	28.2
13a	1020	35.5
13a	1360	41.3
13a	1540	42.5
13a	1950	46.4
13b	149	3.48
13b	317	10.02
13b	480	14.19
13b	723	18.8
13b	1040	22.44
13b	1371	25.26
13b	1564	25.56
13b	1970	27
14a	0	-0.2
14a	19	0.23
14a	44	0.85
14a	94	1.7
14a	194	2.72
14a	495	4.02
14a	997	4.75
14a	1500	4.92
14a	2000	4.9
14b	0	-0.17
14b	8	0.29
14b	46	1.04
14b	91	1.99
14b	199	3.23
14b	501	4.55
14b	1004	5.87
14b	1499	5.92
14b	2000	5.71
15a	0	-1.85
15a	46	0.24
15a	99	3.17
15a	198	9.44
15a	504	18.6
15a	1010	24.3
15a	1500	27.4
15a	2000	27.8
15b	0	-2.29
15b	92	3.54
15b	184	11.3
15b	490	25.8
15b	989	32.9
15b	1490	36.3
15b	2000	37.3
16a	0	0.81
16a	19	2.43
16a	44	3.92
16a	69	5.95
16a	93	7.16
16a	198	13.11
16a	297	17.7
16a	499	22.7
16a	756	24.59
16a	1000	25.68
16a	1305	25.81
16a	1500	23.92
16b	0	0.81
16b	19	2.43
16b	44	4.05
16b	68	5.54
16b	93	7.03
16b	192	11.5
16b	296	14.5
16b	498	17.8
16b	749	19.1
16b	1000	18.6
16b	1300	19.9
16b	1500	18.6
17a	0.38	-2.25
17a	23.79	-1.55
17a	49.14	0.23
17a	75.4	0.83
17a	100.74	1.67
17a	149.15	2.54
17a	199.79	3.58
17a	399.29	5.86
17a	799.01	6.54
17a	1199.12	7.03
17a	1599.86	7.34
17a	1999.87	7.31
17b	0.32	-1.72
17b	24.59	-0.96
17b	51.05	-0.17
17b	74.51	0.97
17b	100.81	2.02
17b	150	3.62
17b	201.19	4.67
17b	400.57	7.22
17b	799.57	9.04
17b	1198.92	9.76
17b	1598.43	10.09
17b	1998.34	10.14
18a	1	-1.28
18a	24	-0.19
18a	49	0.625
18a	75	0.644
18a	100	1.25
18a	149	2.4
18a	200	3.22
18a	401	4.6
18a	801	6.19
18a	1201	6.24
18a	1599	6.71
18a	1999	6.77
18b	1	-1.32
18b	49	-0.277
18b	24	-0.0605
18b	100	0.513
18b	76	0.558
18b	150	0.919
18b	200	1.88
18b	401	2.59
18b	801	3.6
18b	1601	3.78
18b	1199	3.8
18b	2000	4.03
19a	0	-0.98
19a	21	0.06
19a	45	1.75
19a	101	3.89
19a	195	6.74
19a	297	8.81
19a	496	10.4
19a	799	11.5
19a	1200	12.3
19a	1600	12.8
19a	2000	13.1
19b	0	-2.28
19b	24	-0.91
19b	49	1.36
19b	98	4.41
19b	195	8.88
19b	297	12.4
19b	499	16.7
19b	796	19.6
19b	1200	21.1
19b	1600	21.7
19b	2000	21.6
20a	0	-0.13
20a	24	0.677
20a	51	1.29
20a	75	2.25
20a	100	2.75
20a	150	4.11
20a	200	4.81
20a	401	7.07
20a	801	8.91
20a	1200	10.5
20a	1600	11.9
20a	2000	12.4
20b	1	-0.473
20b	24	0.619
20b	50	1.72
20b	75	2.43
20b	99	3.27
20b	150	4.8
20b	200	6.29
20b	400	9.15
20b	801	10.9
20b	1200	11.9
20b	1600	12.2
20b	2000	12.5
21a	0	-0.52
21a	51	2.05
21a	100	3.71
21a	201	6.2
21a	451	8.23
21a	701	7.72
21a	1000	7.47
21a	1500	7.83
21b	0	0.1
21b	49	1.69
21b	100	3.64
21b	199	7.4
21b	453	12.9
21b	699	14.4
21b	1000	15.4
21b	1500	16.1
